# Supplementary material for: Linagliptin Protects against Endotoxin-Induced Acute Kidney Injury in Rats by Decreasing Inflammatory Cytokines and Reactive Oxygen Species
Source: Int J Mol Sci. 2021 Oct 17;22(20):11190. doi: 10.3390/ijms222011190 (PMC8540923; doi:10.3390/ijms222011190)
Supplement: Supplementary file 1 [file ijms-22-11190-s001.zip]

Archive with 1 entries (1 files):
- ijms-1343681-supplementary.pdf
